# Supplementary material for: Treatment of Patients with Mild to Moderate Ulcerative Colitis: A Middle East Expert Consensus
Source: J Clin Med. 2023 Nov 4;12(21):6929. doi: 10.3390/jcm12216929 (PMC10650478; doi:10.3390/jcm12216929)
Supplement: Supplementary file 1 [file jcm-12-06929-s001.zip]

Archive with 1 entries (1 files):
- jcm-2675981-supplementary.pdf
